# Supplementary material for: Psychometric evaluation of an Italian custom 4-item short form of the PROMIS anxiety item bank in immune-mediated inflammatory diseases: an item response theory analysis
Source: PeerJ. 2021 Oct 27;9:e12100. doi: 10.7717/peerj.12100 (PMC8556715; doi:10.7717/peerj.12100)
Supplement: Supplemental Information 2 [file peerj-09-12100-s002.zip]

Archive with 6 entries (6 files):
- AnalisiIRTeCFA_OSF_v2.R
- __MACOSX/._AnalisiIRTeCFA_OSF_v2.R
- DatabaseANX_ENG_OSF.csv
- __MACOSX/._DatabaseANX_ENG_OSF.csv
- CodeBook OSF.txt
- __MACOSX/._CodeBook OSF.txt
