# Supplementary material for: Psychometric evaluation of an Italian custom 4-item short form of the PROMIS anxiety item bank in immune-mediated inflammatory diseases: an item response theory analysis
Source: PeerJ. 2021 Oct 27;9:e12100. doi: 10.7717/peerj.12100 (PMC8556715; doi:10.7717/peerj.12100)
Supplement: Supplemental Information 2 [file peerj-09-12100-s002.zip › DatabaseANX_ENG_OSF.csv]

Group	Age.T0	Gender	ANX_1	ANX_2	ANX_3	ANX_4	ANX_5	ANX_6	ANX_7	ANX_8
CTR	62	M	2	2	2	2	1	1	1	1
CTR	25	F	1	1	1	1	2	2	2	2
CTR	21	F	2	2	3	2	2	3	1	2
CTR	31	M	1	1	1	1	1	1	1	1
CTR	26	M	1	1	1	2	2	1	1	1
CTR	66	M	2	2	2	2	1	1	2	1
CTR	25	M	1	1	1	1	1	1	1	1
CTR	52	F	1	1	3	2	2	2	2	2
CTR	25	M	1	1	1	2	1	1	1	2
CTR	19	M	2	2	1	1	2	2	2	2
CTR	22	F	1	1	2	1	2	1	2	3
CTR	26	F	3	3	2	3	3	3	3	3
CTR	49	F	3	4	4	3	3	4	3	3
CTR	52	M	1	1	2	2	2	2	2	2
CTR	54	F	1	2	3	3	1	2	3	3
CTR	38	M	1	1	1	1	1	1	1	1
CTR	68	M	3	3	4	3	4	4	3	4
CTR	65	M	1	1	1	1	1	1	1	2
CTR	57	F	2	3	3	2	2	2	2	2
CTR	55	F	1	1	1	1	2	2	2	2
CTR	59	M	2	1	1	1	1	1	1	1
CTR	58	F	1	1	1	2	1	2	1	2
CTR	20	F	1	1	3	2	2	2	2	2
CTR	31	F	1	1	1	1	1	1	2	2
CTR	48	F	2	2	2	2	3	3	3	2
CTR	36	F	2	2	2	1	2	2	1	1
CTR	35	F	4	4	4	3	3	3	3	3
CTR	59	M	2	2	2	2	2	2	3	2
CTR	22	F	3	3	2	2	4	4	4	4
CTR	25	M	1	2	1	1	1	1	1	1
CTR	18	F	2	2	2	2	2	3	3	2
CTR	48	M	1	1	1	1	1	2	3	3
CTR	74	M	1	1	1	1	1	1	1	1
CTR	77	M	1	1	1	1	1	2	2	2
CTR	43	M	1	2	2	2	3	2	2	3
CTR	24	F	2	2	1	1	1	1	1	1
CTR	75	M	1	1	2	2	1	1	2	2
CTR	45	M	1	2	2	2	2	3	3	3
CTR	44	F	2	2	2	2	1	3	3	3
CTR	28	M	1	1	1	1	2	2	2	2
CTR	65	M	1	1	1	1	1	1	1	1
CTR	70	M	2	3	3	3	3	2	2	2
CTR	24	F	2	2	2	2	2	2	2	2
CTR	72	F	3	3	3	4	4	4	4	3
CTR	38	F	2	2	2	2	2	1	1	1
CTR	59	F	3	3	3	3	3	3	3	3
CTR	77	M	2	2	2	2	1	1	1	1
CTR	38	M	1	1	1	1	1	1	1	1
CTR	70	M	1	1	1	1	2	2	2	2
CTR	28	F	2	2	2	2	2	1	1	1
CTR	53	F	2	2	4	4	4	2	4	4
CTR	52	M	2	2	2	2	2	1	1	1
CTR	42	F	1	1	1	1	1	2	2	2
CTR	48	F	2	2	2	3	2	2	2	2
CTR	71	M	1	1	1	1	1	1	1	1
CTR	50	M	3	2	2	2	2	2	2	2
CTR	53	F	3	3	2	2	2	2	2	2
CTR	22	F	1	2	3	3	2	2	1	1
CTR	22	F	2	3	3	2	3	3	3	3
CTR	42	F	4	4	3	3	3	3	3	3
CTR	52	M	1	1	1	1	1	1	1	1
CTR	38	F	5	5	5	5	4	5	5	5
CTR	73	M	1	1	1	1	1	1	1	2
CTR	65	F	1	1	1	1	1	1	1	1
CTR	65	M	1	2	1	1	1	1	2	1
CTR	71	M	1	1	1	1	1	1	1	1
CTR	53	M	2	1	3	3	3	3	3	3
CTR	33	M	1	1	1	2	1	1	1	1
CTR	28	F	2	2	2	2	2	2	1	1
CTR	35	F	1	1	1	2	1	1	1	2
CTR	48	F	2	2	2	2	2	2	2	2
CTR	69	M	2	2	2	1	1	2	1	1
CTR	25	M	1	1	1	2	1	1	1	1
CTR	24	F	2	2	1	1	2	2	2	2
CTR	21	F	3	3	3	2	2	3	3	4
CTR	43	F	1	1	1	1	2	1	1	1
CTR	22	F	3	4	4	4	4	4	3	3
CTR	43	M	2	1	2	2	2	2	2	2
CTR	78	M	2	2	1	2	1	2	1	1
CTR	72	M	1	1	2	2	1	1	2	2
CTR	74	M	1	2	1	2	1	1	2	3
CTR	29	F	1	2	1	2	2	3	3	3
CTR	39	M	1	1	1	2	2	2	2	2
CTR	64	M	1	1	1	2	2	1	1	1
CTR	44	F	1	1	1	1	1	1	2	1
CTR	73	M	1	1	1	1	1	1	1	1
CTR	48	F	1	2	1	1	1	1	1	1
CTR	76	M	1	2	2	2	2	2	2	2
CTR	44	F	3	3	3	3	3	3	3	3
CTR	38	M	1	2	2	1	1	1	1	1
CTR	57	M	1	1	1	1	2	2	1	1
CTR	54	M	4	4	3	3	3	3	3	3
CTR	63	M	2	2	1	1	1	1	1	1
CTR	29	F	2	3	3	2	2	2	2	2
CTR	45	M	1	1	1	1	1	1	1	1
CTR	23	M	3	3	3	3	3	3	3	1
CTR	41	M	1	2	2	2	2	1	1	1
CTR	23	M	2	2	2	2	2	2	2	3
CTR	51	M	2	2	2	2	2	2	3	2
CTR	45	M	3	2	3	2	2	2	3	2
CTR	62	M	2	1	1	1	2	1	1	1
CTR	78	M	2	2	2	2	2	2	2	2
CTR	30	M	1	1	1	2	2	2	1	1
CTR	56	F	3	3	3	3	3	3	3	3
CTR	60	M	1	1	1	1	1	1	1	1
CTR	23	F	2	3	3	3	3	3	3	3
CTR	37	M	2	1	1	1	1	1	1	1
CTR	23	M	2	2	2	1	2	1	2	1
CTR	54	F	2	2	2	2	2	2	2	2
CTR	23	M	1	1	2	2	2	2	1	1
CTR	70	M	2	2	1	1	2	2	1	1
CTR	41	F	3	2	2	3	3	3	3	3
CTR	36	F	1	3	2	2	2	2	2	2
CTR	71	M	1	1	1	1	1	1	1	1
CTR	58	M	2	2	2	1	1	1	1	3
CTR	74	M	1	1	1	1	1	1	1	1
CTR	41	M	1	1	1	1	2	1	1	2
CTR	42	F	4	4	4	4	4	4	4	3
CTR	19	M	2	3	3	2	2	2	3	3
CTR	25	F	3	4	4	3	4	4	3	3
CTR	54	M	1	1	2	1	1	1	2	2
CTR	69	M	2	1	1	2	2	2	1	1
CTR	69	M	1	2	1	1	1	1	1	1
CTR	26	M	1	2	1	1	1	1	1	2
CTR	40	M	3	2	2	2	2	2	2	3
CTR	22	M	3	2	2	2	2	2	2	3
CTR	26	F	1	1	2	2	2	2	1	1
CTR	25	F	1	1	1	1	1	1	1	2
CTR	44	F	3	3	3	3	3	3	3	3
CTR	58	M	1	1	1	1	1	1	1	1
CTR	68	M	1	1	1	1	1	1	1	1
CTR	28	F	1	2	1	2	1	1	1	1
CTR	61	M	2	2	1	1	2	2	1	1
CTR	64	M	1	1	1	1	1	2	1	2
CTR	22	F	1	2	2	2	2	2	2	2
CTR	70	M	2	2	2	2	2	2	2	2
CTR	78	M	1	1	1	1	1	1	1	1
CTR	64	M	2	2	2	2	2	2	2	1
CTR	45	M	1	2	2	1	1	2	1	1
CTR	24	M	3	3	3	3	3	3	2	2
CTR	35	F	1	2	2	1	1	1	1	2
CTR	25	F	2	2	2	2	2	2	3	3
CTR	28	M	2	3	3	3	3	3	3	2
CTR	24	F	1	1	1	1	1	1	1	1
CTR	45	M	2	2	1	1	1	1	2	1
CTR	45	F	1	1	1	1	1	1	1	1
CTR	19	F	2	2	1	1	2	2	1	1
CTR	48	F	2	2	3	3	3	2	2	2
CTR	43	F	3	2	3	3	3	3	2	3
CTR	67	M	1	1	1	1	1	1	1	1
CTR	24	F	2	2	2	2	2	2	2	2
CTR	21	M	1	1	1	1	1	1	1	1
CTR	21	F	2	2	2	2	2	2	2	2
CTR	22	F	1	1	1	2	1	1	2	2
CTR	20	F	2	2	2	3	3	2	2	3
CTR	21	F	3	3	3	3	3	3	3	3
CTR	31	M	3	3	3	3	2	2	2	2
CTR	74	M	1	1	2	2	2	2	1	1
CTR	64	M	1	1	1	1	1	1	1	1
CTR	25	F	2	4	4	4	4	4	4	4
CTR	44	M	2	2	2	2	2	2	2	2
CTR	26	F	2	2	2	2	2	2	2	2
CTR	62	M	2	1	2	1	1	1	1	1
CTR	70	F	1	1	1	1	1	1	1	1
CTR	22	M	2	2	3	2	2	2	3	3
CTR	54	M	1	2	2	2	2	2	2	2
CTR	53	F	2	2	2	3	2	2	3	3
CTR	75	M	1	1	2	2	1	1	1	3
CTR	32	F	2	2	2	2	2	2	2	2
CTR	60	M	4	3	3	4	4	3	3	4
CTR	34	F	3	2	2	2	2	2	3	3
CTR	21	M	2	3	2	2	2	3	3	3
CTR	24	M	2	1	1	1	2	1	1	1
CTR	60	M	1	1	2	2	1	1	2	2
CTR	56	F	2	2	2	2	2	2	2	2
CTR	19	M	2	2	2	2	2	2	2	3
CTR	60	M	1	1	1	1	1	1	2	2
CTR	69	M	2	2	1	1	2	2	1	1
CTR	73	M	2	2	2	2	2	2	2	2
CTR	75	M	3	4	4	4	4	4	4	4
CTR	26	M	3	2	2	2	2	2	2	3
CTR	26	M	2	3	3	3	3	3	3	2
CTR	31	F	2	2	1	1	2	2	1	1
CTR	66	F	1	1	1	1	1	1	1	1
CTR	26	F	1	1	2	1	1	1	1	2
CTR	59	M	2	2	1	1	2	2	1	2
CTR	76	F	1	1	1	1	1	1	1	1
CTR	72	M	1	1	1	1	1	1	1	1
CTR	29	M	1	1	1	1	1	1	1	1
CTR	75	M	1	1	2	2	1	2	1	2
CTR	27	M	1	2	1	2	1	2	1	1
CTR	40	F	3	3	3	3	3	3	3	3
CTR	59	F	2	2	1	1	1	2	2	1
CTR	26	M	3	2	2	2	2	2	2	3
CTR	60	M	1	2	2	1	1	2	1	2
CTR	76	F	3	3	3	3	3	3	3	3
CTR	62	M	1	1	2	2	1	1	1	2
CTR	65	M	1	1	1	1	1	1	1	1
CTR	35	M	3	2	2	2	2	2	2	2
CTR	75	M	2	2	2	2	2	2	2	3
CTR	54	F	1	1	1	1	1	2	2	2
CTR	60	M	2	2	1	1	1	1	1	1
CTR	49	F	2	2	2	2	1	1	1	2
CTR	49	F	2	2	2	1	2	1	2	1
CTR	64	M	1	1	1	1	1	1	1	1
CTR	62	M	1	1	1	1	1	1	1	1
CTR	39	F	3	2	2	2	2	1	1	2
CTR	53	M	2	3	3	3	3	2	2	2
CTR	21	F	3	4	4	4	3	3	3	3
CTR	52	F	2	2	2	2	3	3	3	3
CTR	68	M	2	2	2	2	2	2	2	2
CTR	56	M	1	2	2	2	2	2	1	1
CTR	62	M	1	1	1	1	1	1	1	1
CTR	69	M	1	1	1	2	1	1	1	1
CTR	65	M	1	1	1	1	1	1	1	2
CTR	25	M	1	1	2	1	2	1	2	1
CTR	60	M	2	1	2	1	2	1	2	1
CTR	66	M	2	2	2	2	2	2	2	3
CTR	68	M	1	2	2	1	1	1	1	1
CTR	25	F	2	2	2	1	1	2	2	2
CTR	30	M	4	3	3	3	4	3	3	4
CTR	27	F	1	1	1	1	1	1	1	1
CTR	57	F	2	3	3	2	3	2	2	2
CTR	71	M	2	3	3	2	3	3	3	3
CTR	19	F	3	3	3	3	3	3	3	3
CTR	70	M	1	1	1	1	1	1	1	1
CTR	70	M	1	1	1	1	1	1	1	1
CTR	50	F	3	3	3	3	3	3	3	3
CTR	23	F	4	3	3	3	3	3	3	4
CTR	60	M	1	1	1	1	1	1	1	1
CTR	37	M	1	1	1	1	1	1	1	1
CTR	76	M	2	2	2	2	2	2	2	2
CTR	36	F	2	3	3	3	3	2	2	2
CTR	58	M	2	1	1	2	1	1	2	2
CTR	32	F	1	1	1	1	1	1	1	1
CTR	59	F	2	3	3	3	3	3	3	2
CTR	50	M	2	1	1	1	2	2	1	1
CTR	37	F	1	1	1	1	1	1	2	1
CTR	48	F	2	2	2	2	1	1	1	2
CTR	54	F	2	2	2	2	1	1	2	1
CTR	47	F	1	1	1	2	2	1	1	1
CTR	30	F	1	1	1	1	1	1	1	1
CTR	59	F	1	1	1	1	1	1	1	1
CTR	26	F	2	3	3	3	3	3	3	2
CTR	40	M	1	2	2	2	2	1	1	1
CTR	73	M	3	4	4	4	4	4	4	4
CTR	34	M	1	1	1	1	2	2	2	2
CTR	36	F	3	2	2	2	2	2	2	3
CTR	72	M	1	1	1	1	1	1	1	1
CTR	53	M	2	2	2	1	1	1	1	2
CTR	48	F	3	3	2	3	2	2	2	3
CTR	79	M	1	1	1	1	1	1	1	1
CTR	59	F	1	2	2	2	2	2	2	1
CTR	62	M	3	2	1	1	1	1	1	3
CTR	77	M	1	1	1	1	1	1	1	1
CTR	60	M	1	1	1	1	1	1	1	1
CTR	23	F	1	1	2	2	1	1	1	1
CTR	33	M	3	2	2	2	2	2	2	2
CTR	53	M	1	1	1	1	1	1	1	1
CTR	52	F	1	1	1	1	1	1	1	2
CTR	54	F	1	1	1	1	1	1	1	1
CTR	32	M	2	3	3	3	3	2	2	2
CTR	63	M	3	3	3	3	3	3	3	3
CTR	67	M	1	1	1	1	1	1	1	1
CTR	21	M	3	3	3	3	3	3	3	3
CTR	22	M	3	2	2	2	2	2	2	3
CTR	21	F	2	2	2	2	2	2	2	3
CTR	70	F	1	2	1	1	2	1	1	1
CTR	63	M	2	1	1	1	1	2	2	2
CTR	39	M	2	1	1	1	2	1	2	3
CTR	45	F	3	2	2	2	3	2	3	3
CTR	65	M	1	1	1	1	1	1	1	1
CTR	42	F	4	3	3	3	3	3	3	4
CTR	35	F	3	23	2	2	3	2	2	3
CTR	45	M	1	2	2	2	2	2	1	1
CTR	68	M	1	1	1	1	1	1	1	1
CTR	38	M	1	1	1	1	1	1	1	1
CTR	19	F	1	1	1	1	1	1	1	1
CTR	54	F	3	3	3	3	3	3	3	3
CTR	52	M	2	2	2	2	1	1	1	2
IBD	44	M	1	1	1	1	2	1	1	2
IBD	21	F	1	2	2	1	2	1	2	3
IBD	75	F	3	2	2	3	4	4	3	3
IBD	28	M	1	1	1	1	2	1	1	1
IBD	39	F	1	1	1	3	4	2	2	3
IBD	32	F	1	1	1	1	1	1	3	1
IBD	42	M	3	3	3	3	3	2	3	2
IBD	72	M	1	1	1	1	3	4	4	4
IBD	35	M	3	2	1	1	4	2	2	4
IBD	46	F	3	4	4	4	5	5	5	5
IBD	61	M	3	2	2	2	4	2	4	4
IBD	52	M	3	3	3	3	3	3	3	3
IBD	41	M	1	1	1	3	1	4	1	1
IBD	34	F	4	4	4	5	5	4	5	5
IBD	65	M	1	1	1	1	4	2	1	1
IBD	59	M	1	2	4	1	5	5	5	5
IBD	38	M	2	2	2	1	4	1	2	3
IBD	54	M	1	1	1	1	1	1	1	1
IBD	41	F	3	2	1	1	1	1	1	1
IBD	46	M	1	1	1	1	1	1	1	1
IBD	53	M	2	1	1	2	2	1	1	1
IBD	60	F	1	1	1	3	1	4	1	1
IBD	61	M	1	3	1	1	3	1	2	3
IBD	56	F	4	4	5	4	5	5	5	5
IBD	75	M	1	1	2	1	1	1	1	1
IBD	42	F	3	3	3	3	3	2	3	2
IBD	65	M	4	4	4	4	4	4	4	4
IBD	68	M	3	3	4	4	4	4	4	4
IBD	67	M	1	1	1	1	1	1	1	1
IBD	54	F	3	3	2	3	4	4	4	4
IBD	23	F	3	2	2	1	4	1	2	3
IBD	58	F	2	2	2	3	3	4	4	3
IBD	60	M	1	2	3	2	4	1	4	4
IBD	53	M	1	1	1	1	3	3	1	1
IBD	24	M	1	1	1	1	2	1	1	3
IBD	41	F	1	1	2	2	3	3	3	3
IBD	75	M	1	1	2	1	3	1	1	1
IBD	54	M	1	1	1	1	2	1	1	1
IBD	34	F	1	1	2	1	3	1	1	1
IBD	27	M	1	1	1	1	1	1	1	1
IBD	43	F	4	3	3	1	5	2	4	3
IBD	51	F	1	2	2	3	4	2	2	4
IBD	42	M	1	1	1	1	3	1	2	3
IBD	24	M	1	1	1	1	1	1	1	1
IBD	55	F	2	1	2	1	3	1	1	1
IBD	68	F	1	1	3	2	4	1	1	1
IBD	78	F	3	2	2	2	2	4	1	1
IBD	26	M	2	1	1	2	1	1	1	1
IBD	69	M	2	1	1	1	1	1	1	1
IBD	63	M	1	1	1	1	3	1	1	3
IBD	50	M	1	1	1	1	3	1	1	2
IBD	67	M	1	1	1	1	3	1	1	1
IBD	49	F	1	1	2	2	11	1	1	1
IBD	49	M	3	3	2	2	2	2	2	2
IBD	43	F	3	2	1	2	3	2	3	3
IBD	52	M	4	4	3	4	3	3	4	4
IBD	25	M	1	2	2	1	3	2	2	2
IBD	31	M	1	1	3	3	3	1	1	2
IBD	33	M	1	1	1	1	1	1	1	1
IBD	48	M	1	1	1	1	1	1	1	1
IBD	49	M	1	1	1	1	1	1	1	1
IBD	67	M	2	1	1	3	1	1	1	1
IBD	50	M	1	1	1	1	1	1	1	1
IBD	41	M	1	1	1	1	1	1	1	1
IBD	48	F	2	1	1	1	5	1	2	5
IBD	32	M	3	2	3	3	3	2	2	3
IBD	36	F	1	1	1	1	1	1	1	1
IBD	44	M	2	1	1	2	5	1	2	5
IBD	44	M	1	1	1	1	2	1	1	1
IBD	38	F	4	3	3	2	5	4	5	5
IBD	35	M	2	2	1	2	3	1	2	2
IBD	57	M	2	1	1	1	5	1	2	5
IBD	48	M	3	2	3	4	4	3	3	3
IBD	70	M	1	1	1	1	3	1	1	1
IBD	73	F	1	1	1	1	2	1	2	2
IBD	70	M	3	3	3	3	3	3	3	3
IBD	30	F	3	3	4	2	4	2	3	3
IBD	65	F	2	3	3	5	5	4	4	4
IBD	33	F	4	2	3	4	4	2	4	4
IBD	82	F	3	4	3	3	4	2	4	4
IBD	21	M	3	2	3	3	4	3	3	3
IBD	71	F	2	3	1	1	2	2	1	1
IBD	32	F	2	3	2	2	2	2	2	2
IBD	39	F	1	1	1	1	1	1	1	1
IBD	55	F	3	2	2	2	2	1	2	2
IBD	57	M	1	1	1	1	3	2	2	3
IBD	44	M	1	1	1	1	1	1	1	1
IBD	52	F	5	4	5	5	5	5	5	5
IBD	74	M	1	1	1	1	1	1	1	1
IBD	39	F	5	5	5	5	5	5	5	5
IBD	52	M	1	1	1	1	2	1	2	1
IBD	34	F	3	4	4	1	5	1	4	4
IBD	61	M	3	3	3	3	3	3	3	3
IBD	51	M	1	1	1	3	4	2	1	3
IBD	26	M	2	2	1	2	2	2	2	2
IBD	47	M	1	1	1	1	1	1	1	1
IBD	66	F	3	4	4	3	4	4	3	2
IBD	58	F	4	4	4	3	3	4	4	4
IBD	37	M	3	2	2	4	5	3	3	3
IBD	49	F	3	3	4	4	4	3	4	4
IBD	49	F	3	3	2	2	2	1	2	5
IBD	40	F	3	3	3	2	2	1	2	5
IBD	24	M	1	3	2	3	4	3	3	5
IBD	50	M	4	3	3	4	3	4	3	3
IBD	42	M	1	1	1	1	1	1	1	1
IBD	43	M	1	1	1	1	3	1	1	1
IBD	47	M	3	4	3	3	5	1	2	4
IBD	42	M	1	3	1	3	1	4	3	3
IBD	29	M	1	1	1	1	1	1	1	1
IBD	49	F	1	1	3	1	4	4	1	1
IBD	55	M	1	1	3	1	4	1	4	4
IBD	58	M	1	2	2	3	4	3	2	4
IBD	81	M	1	1	1	1	1	1	1	1
IBD	24	M	1	1	1	1	1	1	1	1
IBD	68	F	1	1	1	1	3	1	2	2
IBD	35	M	3	3	3	4	4	4	4	4
IBD	44	M	1	1	1	1	1	1	1	1
IBD	51	F	1	1	1	1	3	1	3	2
IBD	28	F	1	1	2	2	3	1	1	2
IBD	46	M	3	3	3	3	5	4	5	3
IBD	52	F	4	4	4	4	5	5	5	4
IBD	40	M	1	1	1	1	2	1	2	2
IBD	19	M	3	2	2	3	3	2	3	3
IBD	53	F	5	5	5	5	5	3	5	5
IBD	57	M	4	4	3	2	4	3	3	4
IBD	57	M	1	3	3	4	3	1	3	3
IBD	62	F	3	2	2	1	3	2	2	2
IBD	20	M	1	4	4	4	4	4	4	4
IBD	41	M	3	1	1	2	4	1	1	1
IBD	55	M	2	1	1	3	3	3	2	3
IBD	58	M	1	1	1	1	1	1	1	1
IBD	57	M	1	1	3	1	3	1	3	1
IBD	71	F	4	3	3	3	2	4	4	3
IBD	34	M	4	3	3	3	4	4	4	4
IBD	57	F	2	1	3	1	5	5	5	5
IBD	39	M	1	2	2	1	1	1	1	1
IBD	47	M	1	2	2	3	3	3	2	3
IBD	32	F	4	4	4	2	4	4	4	4
IBD	42	M	1	1	1	1	2	1	1	2
IBD	54	M	3	2	3	4	4	1	4	4
IBD	63	F	4	4	3	4	4	4	4	4
IBD	62	M	5	3	5	4	4	5	5	5
IBD	66	M	2	2	2	1	3	2	2	2
IBD	59	M	1	1	1	1	1	1	1	1
IBD	47	F	5	4	3	5	5	4	5	5
RHE	76	F	2	1	1	2	1	1	2	2
RHE	59	M	1	1	1	1	1	1	1	1
RHE	58	F	2	4	2	2	4	3	4	4
RHE	64	F	3	3	3	3	3	3	3	3
RHE	44	F	3	1	1	2	3	1	1	3
RHE	70	F	4	3	3	2	5	1	5	2
RHE	58	F	2	3	3	2	3	3	3	2
RHE	64	M	1	1	1	1	1	1	1	5
RHE	60	F	3	2	1	2	2	1	2	2
RHE	68	F	2	3	3	3	4	2	4	4
RHE	58	F	1	1	1	1	1	2	2	2
RHE	53	M	1	1	1	1	1	1	3	3
RHE	36	F	1	1	1	1	2	1	2	2
RHE	64	F	1	1	1	1	1	1	1	1
RHE	57	F	3	3	4	3	4	3	4	4
RHE	44	F	3	2	3	2	3	3	3	3
RHE	80	F	3	4	5	4	4	4	4	4
RHE	51	F	3	4	4	3	5	5	5	5
RHE	58	F	3	3	3	3	3	3	3	3
RHE	66	F	1	1	2	1	3	1	1	1
RHE	59	F	3	2	4	2	4	4	4	3
RHE	50	M	2	2	2	3	3	1	2	2
RHE	46	F	1	3	1	2	4	1	3	3
RHE	76	M	2	3	3	3	3	3	3	3
RHE	56	M	2	3	2	3	3	3	2	2
RHE	73	M	1	1	2	1	3	1	1	2
RHE	76	M	1	1	1	1	1	1	1	1
RHE	67	F	1	2	2	2	1	2	2	1
RHE	52	M	1	1	1	1	2	1	1	2
RHE	39	F	2	1	1	2	2	1	2	2
RHE	30	F	1	1	1	1	3	1	1	1
RHE	49	F	3	3	2	4	4	3	3	3
RHE	66	F	3	4	3	4	3	3	4	4
RHE	31	F	1	3	1	4	4	1	1	1
RHE	24	F	1	1	3	1	4	2	4	4
RHE	53	F	3	2	3	2	3	3	3	3
RHE	68	M	1	3	1	2	4	1	3	3
RHE	58	M	1	1	1	1	1	1	1	1
RHE	52	F	4	3	3	4	4	4	4	4
RHE	69	F	2	2	1	3	3	2	3	3
RHE	75	F	3	3	4	4	3	3	3	4
RHE	77	F	1	1	3	1	1	1	2	2
RHE	53	F	4	3	2	3	4	3	3	4
RHE	55	F	2	3	1	3	4	1	2	3
RHE	70	F	1	1	1	1	1	1	2	2
RHE	60	F	3	2	3	3	4	3	3	2
RHE	58	F	1	1	2	2	3	2	2	2
RHE	47	M	3	3	2	3	3	1	3	3
RHE	36	M	3	3	3	2	3	2	3	3
RHE	48	F	3	3	3	3	4	3	3	4
RHE	38	F	1	3	3	3	4	5	2	2
RHE	51	F	3	4	1	2	4	4	4	3
RHE	56	M	1	1	1	1	1	1	1	3
RHE	58	F	4	3	3	2	3	1	3	2
RHE	39	F	4	3	4	4	4	4	4	4
RHE	74	F	1	1	1	2	2	2	1	3
RHE	65	F	3	3	2	3	2	2	2	2
RHE	32	F	3	2	2	2	3	2	3	3
RHE	86	F	2	3	3	3	2	2	3	3
RHE	66	F	3	2	2	3	3	2	3	3
RHE	61	M	1	1	1	1	3	1	1	1
RHE	53	M	1	1	1	1	1	1	1	1
RHE	53	F	4	3	3	4	4	4	4	5
RHE	63	M	2	3	4	3	3	4	4	3
RHE	72	F	3	3	3	3	4	4	4	4
RHE	63	F	3	2	2	5	3	3	4	2
RHE	65	F	3	2	3	4	5	5	5	5
RHE	36	M	1	1	1	1	1	1	1	1
RHE	69	F	5	5	1	5	5	5	5	5
RHE	72	M	2	3	3	2	1	3	1	2
RHE	41	F	4	3	3	1	5	5	5	3
RHE	70	F	1	3	3	3	4	5	2	2
RHE	53	F	1	1	1	1	1	1	1	1
RHE	66	F	4	4	4	4	4	4	4	4
RHE	56	F	1	1	1	1	2	2	2	2
RHE	48	F	3	3	2	2	4	3	4	4
RHE	47	F	3	3	3	3	4	3	4	5
RHE	34	M	3	3	3	3	4	3	4	3
RHE	68	M	1	3	3	3	3	1	3	3
RHE	76	M	1	1	1	1	1	1	1	1
RHE	64	F	3	1	2	3	3	1	4	3
RHE	52	F	4	3	4	4	4	3	3	4
RHE	63	M	1	1	1	1	1	1	1	1
RHE	62	F	3	1	1	3	3	1	3	3
RHE	46	F	3	3	5	2	5	1	3	3
RHE	63	F	3	3	4	4	4	2	4	5
RHE	38	F	1	1	1	1	1	1	1	1
RHE	51	F	1	2	1	1	3	1	1	3
RHE	62	F	2	1	3	1	1	1	3	1
RHE	61	F	3	3	3	3	3	3	3	3
RHE	83	F	4	3	3	4	4	4	3	4
RHE	75	F	1	1	1	1	1	1	1	1
RHE	41	F	2	1	1	2	2	1	2	1
RHE	61	M	3	4	1	4	4	1	3	4
RHE	70	F	1	1	1	1	2	1	2	2
RHE	65	F	2	1	1	2	2	1	2	2
RHE	67	F	2	3	1	3	4	1	2	2
RHE	54	F	3	2	2	2	4	4	2	3
RHE	53	F	3	2	2	2	3	2	3	3
RHE	40	M	2	2	2	3	4	1	2	2
DER	63	F	3	3	4	4	4	4	4	4
DER	46	M	1	1	1	1	2	1	1	1
DER	75	M	2	2	2	3	3	2	2	2
DER	41	F	3	3	1	1	4	1	3	1
DER	45	F	2	2	2	1	1	2	1	1
DER	67	F	4	3	4	4	4	4	4	4
DER	41	F	4	1	4	5	4	4	5	5
DER	42	M	1	2	1	1	2	2	2	2
DER	30	M	2	3	2	3	4	2	3	3
DER	75	M	1	1	1	3	1	1	1	1
DER	22	F	1	2	1	1	2	1	2	2
DER	66	F	3	3	3	3	3	1	1	1
DER	61	F	3	3	3	3	3	3	3	3
DER	60	F	1	2	2	2	3	3	3	3
DER	30	F	3	1	1	3	4	2	2	3
DER	34	M	3	1	3	3	4	3	3	3
DER	58	M	1	1	1	4	4	4	4	5
DER	38	F	1	1	1	1	1	1	1	1
DER	37	M	1	1	1	1	1	1	1	1
DER	78	F	1	1	1	1	3	3	1	3
DER	24	F	1	2	3	1	3	2	3	4
DER	68	F	3	3	4	4	4	3	3	3
DER	31	F	2	2	2	2	2	2	2	4
DER	38	F	2	2	1	3	3	1	3	3
DER	22	F	2	2	2	4	4	4	4	4
DER	30	M	1	1	1	1	1	1	1	1
DER	37	M	3	1	4	2	4	1	1	5
DER	53	F	2	2	2	4	4	3	3	3
DER	60	F	1	1	3	1	4	1	3	3
DER	39	M	1	1	1	1	1	1	1	1
DER	72	M	1	2	2	1	4	1	3	3
DER	67	M	2	2	4	4	4	1	4	4
DER	64	M	1	1	1	1	1	1	1	1
DER	62	M	1	1	1	1	2	3	3	3
DER	69	M	4	2	2	3	4	4	4	4
DER	66	F	1	1	1	1	1	1	1	1
DER	27	M	1	1	1	1	1	1	1	1
DER	49	M	5	4	5	5	5	4	5	5
DER	58	F	1	1	1	1	1	1	1	1
DER	62	M	1	1	1	1	1	1	1	1
DER	56	F	3	1	1	1	3	1	3	3
DER	35	F	3	3	3	4	5	4	5	5
DER	21	F	2	3	3	4	4	2	5	3
