# Supplementary material for: Psychometric evaluation of an Italian custom 4-item short form of the PROMIS anxiety item bank in immune-mediated inflammatory diseases: an item response theory analysis
Source: PeerJ. 2021 Oct 27;9:e12100. doi: 10.7717/peerj.12100 (PMC8556715; doi:10.7717/peerj.12100)
Supplement: Supplemental Information 2 [file peerj-09-12100-s002.zip › CodeBook OSF.txt]

Group: "CTR" = Control; "DER" = Dermatological "IBD" = Inflammatory bowel disease; "RHE" = Rheumatological

Age.T0: Age at Time zero (in years)
Gender: "M" or "F"

ANX_1- ANX_8: PROMIS- Anxiety Short Form. Question = "Please respond to each item by marking one box per row. In the past 7 days….". Responses items. 1 = "Never"; 2 = "Rarely"; 3 = "Sometimes"; 4 = "Often"; 5 = "Always"
ANX1: "I felt fearful."
ANX2: "I found it hard to focus on anything other than my anxiety."
ANX3" "My worries overwhelm me."
ANX4: "I felt uneasy."
ANX5: "I felt nervous."
ANX6: "I felt like I ne help for my anxiety."
ANX7: "I felt anxious.2
ANX8: "I felt tense."
